# Supplementary material for: Intra-annual raw basal area increments (early-wood and late-wood) of Pinus nigra subsp. laricio Poiret trees from southern Italy at the pines׳ mesic to xeric distribution range
Source: Data Brief. 2018 Aug 29;20:683–5. doi: 10.1016/j.dib.2018.08.095 (PMC6129729; doi:10.1016/j.dib.2018.08.095)
Supplement: Supplementary file 2 — Supplementary material [file mmc2.xls]

## Sheet: EW
	year	BNS01	BNS02	BNS03	BNS04	BNS05	BNS06	BNS07	BNS08	BNS09	BNS10	BNS11	BNS12	BNS13	BNS14	BNS15	BNS16	BNS17	BNS18	BNS19	BNS20	BNS21	BNS22	BNS23
	1968	NA	NA	0.97	NA	NA	NA	2.57	NA	NA	NA	NA	NA	NA	NA	NA	NA	NA	NA	NA	1.88	1.57	NA	1.98
	1969	NA	NA	3.9	NA	NA	NA	5.59	NA	NA	NA	NA	NA	NA	NA	NA	NA	NA	NA	NA	7.38	5.76	NA	5.67
	1970	NA	NA	7.63	NA	NA	NA	6.85	NA	NA	NA	NA	0.72	NA	NA	0.35	NA	NA	NA	NA	8.98	9.67	6.12	7.48
	1971	NA	NA	7.92	0.79	NA	NA	8.36	NA	NA	NA	NA	1.65	NA	NA	1.1	NA	NA	NA	1.59	11.96	11.24	6.27	9.13
	1972	NA	2.65	13.08	1.96	NA	NA	11.12	NA	NA	NA	NA	2.85	NA	NA	2.96	NA	2.09	NA	7.19	15.68	18.43	2.57	10.21
	1973	2.94	5.91	11.62	2.62	NA	NA	8.6	NA	NA	NA	0.23	2.96	NA	NA	3.17	NA	5.67	NA	9.16	15.62	15.49	6.79	8.1
	1974	4.16	7.65	15.81	4.01	NA	NA	11.73	NA	1.26	1.7	1.26	2.8	NA	NA	4.21	NA	8.81	NA	10.94	25.27	17.99	8.65	9.49
	1975	7.68	12.34	16.73	6.44	NA	NA	15.33	0.68	4.84	4.24	3.61	6.05	NA	0.72	7.73	NA	13.5	NA	15.2	26.46	23.14	11.05	11.36
	1976	11.35	15.32	22.06	8.06	1.16	0.55	18.58	2.46	9.94	7.02	7.35	6.93	NA	2.87	7.17	NA	14.86	NA	21.96	30.19	20.37	11.36	13.59
	1977	15.08	7.94	20.85	7.95	2.96	1.75	11.29	5.43	14.61	10.61	7.64	7.5	NA	2.71	9.2	NA	19.45	NA	22.34	23.98	18.71	10.89	11.46
	1978	17.09	11.78	14.34	7.25	5.96	3.82	12.64	7.99	19.6	12.79	13.64	8.95	NA	6.41	10.89	NA	21.09	1.23	27.29	27.12	14.66	12.43	13.04
	1979	19.14	17.13	20.05	7.92	8.66	5.88	16.64	12.63	22.63	12.98	18.43	11.57	NA	9.23	14.09	NA	18.29	3.98	23.38	29.42	15.28	15.3	17.04
	1980	23.38	17.8	25.7	8.94	8.74	5.52	14.19	9.43	24.11	11.65	15.7	12.56	NA	8.89	11.17	NA	18.84	4.72	17.31	24.51	15.41	15.05	16.26
	1981	27.1	18.69	31.42	10.82	15.21	10.67	20.38	12.25	27.91	10.31	22.86	9.65	0.41	10.67	13.16	NA	18.97	5.2	14.88	25.66	17.18	17.99	19.58
	1982	23.48	15.28	31.5	8.6	13.05	10.95	15.6	10.06	30.42	8.75	19.97	12.78	0.85	9.51	10.76	NA	14.84	6.05	24.13	12.76	15.98	13.9	15.64
	1983	20.64	22.95	30.44	10.73	17.19	22.34	20.9	14.96	31.35	14.08	26.07	14.37	1.25	14.7	22.47	NA	21.67	9.21	21.47	18.23	12.07	20.42	21.12
	1984	31.09	14.37	28.77	10.67	11.11	20.29	14.5	8.93	28.94	9.59	28.64	13.75	1.83	14.11	13.32	1.01	13.44	8.81	15.4	8.23	17.3	15.67	14.46
	1985	22.2	10.93	18.72	13.26	16.86	22.45	22.16	8.56	26.87	7.98	27.55	13.21	3.55	14.89	17.56	1.45	15.2	9.28	13.98	17.88	13.93	17.75	18.77
	1986	16.14	17.46	27.05	10.77	14.02	21.97	19.6	8.47	22.47	7.15	19.06	15.5	2.77	9.8	9.37	1.82	15.57	9.24	14.73	20.43	8.3	16.51	16.29
	1987	23.92	11.64	17.76	6.87	14.89	19.41	10.79	5.36	20.28	6.5	22.83	12.5	3.14	13.42	8.23	3.12	11.89	3.64	10	13.69	7.24	13.53	13.14
	1988	14.04	12.4	18.9	6.24	13.16	17.98	18.75	7.69	19.85	6.31	23.26	12.15	4.82	9.34	10.32	5.39	18.58	4.64	8.53	17.9	7.1	14.85	14.88
	1989	13.86	17.78	27.18	9.73	17.41	28.09	22.18	9.38	22.7	10.83	28.3	12.8	5.63	20.65	11.7	5.29	28.67	6.07	10.23	23.24	10.17	20.16	20.22
	1990	16.06	14.61	22.32	9.15	13	17.66	18.19	7.22	20.73	7.07	16.49	9.33	4.5	19.67	10.12	5.44	21.26	5.83	14.6	15.22	5.15	15.32	15.36
	1991	11.45	11.5	22.15	7.63	9.61	26.27	15.03	6.09	14.51	9.24	30.08	10.52	5.34	20.51	12.08	3.82	24.72	10.8	13.25	26.99	6.82	16.8	16.6
	1992	8.44	11.34	22.63	13.8	11.2	31.46	23.72	6.99	11.98	11.46	31.84	12.92	6.02	28.84	19.33	3.56	32.25	10.47	16.12	26.9	8.66	20.5	20.4
	1993	9.59	9.53	18.65	12.47	12.55	13.67	13.95	6.55	10.37	8.33	20.6	13.59	4.92	18.01	14.37	6.67	22.11	8.76	12.35	20.15	8.97	14.83	14.46
	1994	8.87	8.35	19.01	12.11	11.1	15.17	11.06	5.81	9.24	8.19	9.95	9.51	5.86	16.47	13.32	5	18.65	11.33	7.42	16.55	7.8	12.58	11.42
	1995	9.99	13.49	13.96	13.41	19.52	14.25	22.44	5.28	9.63	6.7	14.8	10.32	5.4	16.74	17.9	5.14	30.72	10.08	7.71	16.42	6.19	15	15.05
	1996	14.42	12.14	15.47	13.91	25.27	13.31	20.41	8.09	10.04	9.13	12.3	10.59	5.25	22.27	13.71	7.68	28.96	16.76	11.34	20.74	8.56	15.62	14.77
	1997	12.69	13.35	16.03	16.39	21.81	8.02	20	6.63	10.6	11.1	12.26	10.35	7.03	14.74	13	9.62	23.09	11.62	11.1	24.79	10.95	15.08	13.78
	1998	13.89	12.89	15.07	15.59	21.19	9.29	23.62	9.46	8.37	6.58	16.41	8.07	5.87	13.27	15.93	8.46	22.38	7.52	7.53	26.55	9.82	15.53	15.37
	1999	12.7	7.24	13.2	10.24	13.79	8.96	16.71	6.94	6.07	3.54	11.52	8.97	4.72	12.78	9.5	11.97	16.47	5.24	7.61	18.83	8.57	11.44	11.17
	2000	9.25	6.64	11.34	9.08	23.08	8.81	20.2	5.21	3.13	4.16	13.83	10.52	4.12	13.49	13.95	8.29	18.38	4.61	6.11	13.22	8.6	12.31	11.97
	2001	6.86	7.58	12.77	8.09	18.35	15.74	20.61	7.87	5.08	6.2	16.62	12.2	5.99	12.62	16.79	9.71	17.44	5.67	8.39	17.42	11.66	13.95	13.84
	2002	8.84	6.98	12.19	11.68	14.21	15.8	17.93	6.21	7.23	7	12.2	8.9	3.52	14.48	12.74	14.35	18.66	7.03	8.33	16.01	11.33	12.86	12.4
	2003	9.6	3.17	10.34	11.1	16.03	8.16	8.03	5.36	3.64	4.48	8	6.92	4.14	13.31	14.07	9.09	18.19	6.32	9.37	9.55	4.25	9.5	7.98
	2004	10.69	7.63	13.5	13.34	23.4	11.83	16.06	6.06	9.92	5.76	10.82	8.74	5.34	9.66	15.4	6.67	22.87	7.83	7.24	12.87	9.8	12.76	11.25
	2005	10.51	8.69	14.73	9.74	26.16	13.17	13.61	6.31	11.03	9.19	15.53	7.35	5.67	5.16	14.69	12.44	19.8	6.6	9.1	12.71	9.4	12.63	11.45
	2006	11.02	13.72	18.23	4.27	36.13	15.45	16.12	6.56	10.69	12.27	13.92	5.97	9.79	8.27	21.38	8.74	21.21	7.28	15.58	21.28	7.93	15.01	14.1
	2007	12.48	20.02	25.17	6.59	44.01	13.47	21.3	8.7	14.15	11.96	19.43	11.5	10.49	12.99	25.95	13.74	28.13	9.37	13.29	22.28	8.31	19.08	18.29
	2008	16.55	15.7	23.99	10.84	27.62	10.46	20.59	7.28	10.4	8.98	7.32	12.37	8.03	11.28	15.62	15.05	20.59	6.86	7.77	24.48	6.03	15.29	13.79
	2009	16.82	21.48	30.25	13.18	31.06	17.94	17.44	6.92	10.83	12.34	13.14	12.65	7.38	20.51	19.59	9.78	18.6	7.9	12.72	25.38	7.68	18.42	17.21
	2010	21.31	21.2	32.46	14.8	46.55	27.66	28.37	8.99	19.68	18.19	17.92	14.42	5.32	24.78	19.66	17.43	17.39	10.27	12.88	25.08	7.28	21.75	20.9
	2011	23.09	19.6	38.97	18.35	41.19	33.62	19.18	10.92	26.89	17.14	27.38	16.56	13.17	24	18.31	18.99	25.24	18.15	10.78	31.35	11.06	24.93	22.26
	2012	19.26	19.74	44.62	23.65	26.82	19.99	20.21	7.94	23.81	19.8	17.32	11.03	12.93	21.83	15.63	20.65	26.56	14.83	10.97	27.1	10.64	21.29	19.65
	2013	13.92	18.46	38.68	18.57	35.56	20	20	3.38	22.71	12.85	15.62	11.47	10.42	18.91	14.25	11.86	22.65	22.25	9.77	21.35	8.61	19.23	17.81
	2014	12.59	16.26	29.23	21.1	14.05	11.69	31.85	2.73	18.03	16.29	14.5	11.62	8	12.29	13.58	12.19	22.56	15.3	10.19	20.42	12.13	16.95	16.09
	2015	8.73	10.97	19.63	14.91	22.99	7.97	15.57	2.13	17.83	10.29	7.17	7.76	6.81	8.63	9.17	9.12	22.45	15.22	13.99	17.61	7.17	13.46	11.5

## Sheet: LW
	year	BNS01	BNS02	BNS03	BNS04	BNS05	BNS06	BNS07	BNS08	BNS09	BNS10	BNS11	BNS12	BNS13	BNS14	BNS15	BNS16	BNS17	BNS18	BNS19	BNS20	BNS21	BNS22	BNS23
	1968	NA	NA	0.06	NA	NA	NA	0.03	NA	NA	NA	NA	NA	NA	NA	NA	NA	NA	NA	NA	0.13	0.04	NA	0.04
	1969	NA	NA	0.14	NA	NA	NA	0.13	NA	NA	NA	NA	NA	NA	NA	NA	NA	NA	NA	NA	0.18	0.21	NA	0.17
	1970	NA	NA	0.16	NA	NA	NA	0.16	NA	NA	NA	NA	0.02	NA	NA	0.02	NA	NA	NA	NA	0.37	0.51	0.2	0.26
	1971	NA	NA	0.22	0.04	NA	NA	0.19	NA	NA	NA	NA	0.08	NA	NA	0.07	NA	NA	NA	0.16	0.43	0.56	0.21	0.31
	1972	NA	0.02	0.29	0.2	NA	NA	0.32	NA	NA	NA	NA	0.16	NA	NA	0.15	NA	0.04	NA	0.29	0.64	0.51	0.24	0.33
	1973	0.13	0.16	0.73	0.41	NA	NA	0.7	NA	NA	NA	0.03	0.68	NA	NA	0.34	NA	0.29	NA	1.21	1.93	1.53	0.55	0.72
	1974	0.83	0.37	0.66	0.48	NA	NA	0.45	NA	0.02	0.02	0.05	0.48	NA	NA	0.21	NA	0.4	NA	1.4	1.45	1.48	0.47	0.51
	1975	0.71	0.57	1.18	0.68	NA	NA	0.64	0.14	0.07	0.12	0.1	0.33	NA	0.12	0.29	NA	0.48	NA	2.18	1.74	1.05	0.57	0.51
	1976	1.69	0.78	1.1	0.64	0.03	0.02	0.65	0.37	0.14	0.43	0.27	0.45	NA	0.06	0.48	NA	0.61	NA	2.26	1.32	0.96	0.53	0.58
	1977	1.98	1.62	0.92	0.66	0.1	0.07	0.67	1.34	0.26	1.6	0.41	0.67	NA	0.15	0.6	NA	0.93	NA	3.93	2.89	1.93	0.69	0.89
	1978	3.46	2.21	1.06	1.27	0.25	0.1	1	2.06	0.76	1.62	0.4	0.64	NA	0.48	1.01	NA	1.21	0.1	2.94	4.38	2.26	0.97	1.27
	1979	5.29	2.4	1.89	1.21	0.37	0.12	0.82	2.5	2.02	1.47	0.71	0.99	NA	0.56	0.67	NA	1.59	0.33	3.95	3.96	1.98	1.29	1.55
	1980	3.04	3.62	1.97	1.2	0.79	0.32	1.42	2.05	2.82	1.74	0.82	1.26	NA	0.46	0.72	NA	1.93	0.31	5.9	3.15	2.03	1.54	1.86
	1981	3.16	4.76	2.47	1.04	0.58	0.57	1.94	2.73	2.7	1.98	1.51	1.76	0.07	1.35	1.17	NA	1.99	0.65	6.24	5.05	2.24	1.9	2.35
	1982	6.08	5.39	3.89	1.35	0.54	0.37	2.71	3.05	3.12	2.3	0.48	1.17	0.16	0.78	0.75	NA	2.27	0.58	4.96	3	0	1.7	1.96
	1983	3.94	4.49	3.26	1.63	0.72	0.81	2.11	3.15	2.25	1.91	1.13	1.88	0.39	0.63	1.31	0.13	1.8	0.49	5.2	3.38	2.28	1.9	2.17
	1984	3.78	3.3	2.85	1.74	0.84	1.56	3.08	3.29	2.55	2.06	1.38	1.77	0.47	1.27	1.44	0.38	1.51	0.66	5.94	4.02	2.16	1.98	2.39
	1985	3.83	3.58	3.17	1.45	0.54	0.55	1.65	1.86	1.8	2.22	0.54	2.15	0.67	0.72	1.06	1.06	1.72	0.51	4.38	5.1	1.92	1.75	1.89
	1986	2.89	2.65	2.71	1.3	0.59	0.69	1.34	2.31	1.19	1.89	0.6	2.12	0.75	0.75	1.35	0.93	1.33	0.57	5.77	4.24	1.56	1.49	1.37
	1987	3.68	2.66	2.42	1.04	0.55	0.72	1.35	2.29	1.33	1.24	0.81	1.42	0.6	0.63	0.58	1.42	1.52	0.16	2.48	2.05	1.22	1.29	1.31
	1988	2.71	2.67	1.91	0.8	0.28	0.62	1.53	2.65	1.29	1.56	0.64	1.61	0.88	0.81	0.86	1.57	1.13	0.22	2.51	2.86	1.12	1.23	1.34
	1989	2.07	4.01	3.71	1.68	0.95	1.27	2.28	2.83	1.6	2.19	1.5	2.23	1.08	1.44	1.3	1.57	2.67	0.36	2.87	3.09	1.43	1.94	1.56
	1990	3.98	3.52	3.86	1.7	0.74	2.04	3.09	2.68	1.87	2.2	1.57	2.77	0.72	1.34	1.86	1.24	2.39	0.59	3.32	4.22	1.47	2.22	2.16
	1991	3.52	2.36	2.48	2.24	0.87	1.72	2.05	2.27	1.59	2.18	1.24	2.38	0.99	1.38	2.15	1.1	2.43	0.53	4.63	3.27	1.13	1.97	1.87
	1992	4.27	3.87	3.93	2.2	0.51	1.13	2.33	1.8	1.89	3.1	1.86	2.29	1.45	1.28	2.03	1.69	1.95	0.55	5.47	4.66	1.29	2.08	2.17
	1993	2.41	2.2	3.06	2.02	1.11	0.93	1.35	1.69	1.36	2.03	0.62	1.85	1.66	0.79	2.32	1.59	2.5	0.51	3	2.17	1.71	1.72	1.57
	1994	2.68	2.22	3.19	2.06	1.12	1.15	1.61	2.02	1.29	2.09	0.72	2.73	1.3	0.78	1.81	1.47	2.77	0.93	2.99	2.27	1.03	1.75	1.46
	1995	3.8	4.79	3.66	2.46	1.92	1.78	3.82	3.61	1.64	2.53	2.29	2.67	0.92	2.05	1.75	1.8	3.08	2.04	3.45	3.35	1.34	2.56	2.51
	1996	5.19	6.64	4.75	3.26	1.85	0.82	3.11	2.73	2.06	2.84	1.92	2.84	1.37	1.19	2.09	2.45	2.96	1.42	4.57	4.37	1.3	2.42	2.48
	1997	5.95	6.62	4.48	4.68	2.56	0.84	4.55	4.43	1.5	4.18	2.23	3.44	1.09	1.05	2.49	2.77	3.83	2.4	5.49	5.37	2.09	3.24	3.02
	1998	4.76	5.14	3.68	2.63	1.4	0.76	3.62	3.65	1.04	1.71	1.85	2.34	1.12	0.87	2.45	3.88	2.94	1.31	3.46	4.37	1.73	2.46	2.57
	1999	3.11	4.57	3.3	1.81	1.34	0.91	3.8	3.22	1.19	2.02	1.99	3.6	1.33	1.32	2.78	4.51	2.93	1.26	3.23	3.21	2.09	2.48	2.59
	2000	2.36	4.97	3	1.61	1.67	1.07	3.37	3.02	0.94	1.38	1.3	3	1.45	1.01	2.56	4.52	3.17	0.6	3.69	2.71	1.45	2.23	2.2
	2001	1.91	3.54	3.03	2.45	0.71	1.02	2.23	2.4	0.47	1.47	1.43	3.48	1.07	0.57	1.76	4.84	3.18	0.97	3.56	2.16	2.25	2.03	1.82
	2002	3.11	4.78	3.67	4.65	3.7	2.58	3.74	3.5	2.76	2.85	3.87	3.26	1.53	3.16	3.15	2.38	5.06	1.35	6.03	3.28	2.96	3.54	3.39
	2003	4.58	4.16	3.29	3.05	2.7	1.5	3.33	3.47	1.25	3.9	3.57	3.19	1.37	2.31	2.64	5.11	6.24	1.46	5.01	2.98	2.3	2.89	2.83
	2004	4.32	4.06	3.46	3.22	2.95	1.28	4.37	3.43	1.92	4.46	1.81	3.39	2.2	0.83	3.46	4.95	4.21	1.28	4.35	4.05	3.68	3.16	3.18
	2005	6.5	4.18	4.31	1.51	2.29	1.65	4.41	2.85	1.66	3.34	1.44	2.69	1.68	0.86	4.36	4.33	3.93	1.23	4.84	3.19	2.65	2.79	2.85
	2006	2.87	7.04	4.94	1.52	4.34	1.7	4.64	4.29	1.84	3.79	1.72	2.95	1.62	2.09	2.1	3.44	4.96	1.62	6.59	3.24	1.49	2.97	2.24
	2007	4.25	7.89	5	1.63	2.4	1.03	4.68	3.27	1.62	3.19	1.54	4.51	2.74	1.65	2.93	6.03	4.72	1.29	3.69	3.74	1.45	3.03	2.57
	2008	5	10.13	5.34	2.51	2.12	0.88	4.31	3.07	1.18	3.51	0.95	5.38	1.93	0.65	2.01	2.81	2.49	1.16	3.66	3.26	1.52	2.61	1.93
	2009	5.75	8.28	9.46	3.62	6.64	4.8	4.48	3.33	2.37	3.02	1.3	3.48	3.32	3.12	2.26	2.89	3.21	1.26	5.4	4.57	1.02	3.89	3.26
	2010	7.7	16.93	15.46	3.84	8.29	5.73	6.43	6.73	3.7	6.04	3.93	6.78	3.48	5.27	5	8.79	2.68	2.68	7.76	6.12	2.86	5.45	4.78
	2011	10.92	9.46	10.42	5.95	2.63	3.08	4.89	4.01	3.01	7.19	1.98	4.79	3.25	2.4	3.53	7.08	2.96	1.83	6.73	6.64	3.88	4.16	4.15
	2012	8.93	8.53	14.63	5.14	2.12	1.73	5.38	2.84	1.8	4.26	1.55	2.58	3.01	1.85	2.39	4.18	3.51	2.2	3.71	3.1	1.99	2.63	2.26
	2013	6.01	11.58	8.61	5.57	2.76	2.28	7.05	3.1	3.39	5.36	2.16	4.38	3.27	3.63	2.77	2.48	3.89	2.42	4.78	3.27	1.5	3.74	3.2
	2014	4.65	6.3	7.9	5.08	4	0.76	7.86	1.83	3.18	7.21	1.79	5.16	2.77	2.4	2.86	4.37	2.78	2.44	4.99	3.56	3.17	3.9	3.11
	2015	4.86	6.5	6.26	3	2.51	1.2	4.37	1.17	3.31	7.11	1.33	2.89	3.37	0.81	1.62	3.04	2.93	2.4	4.63	1.86	2.88	2.88	2.65
